# Supplementary material for: Modelled optimisation approaches for laser cutting sheets simultaneously applied to EV component production
Source: PLoS One. 2022 Oct 21;17(10):e0275966. doi: 10.1371/journal.pone.0275966 (PMC9586371; doi:10.1371/journal.pone.0275966)
Supplement: S1 Table — (XLSX) [file pone.0275966.s001.xlsx]

## Sheet: Production model
																										EXPERIMENT		Production time - number of laminates cut								VERY IMPORTANT DATA TABLE
			Production quantity					Part design details & material choice					Production rates					Costs										1	2	3	4	5	6	7	8	9	10	11	12	13	14	15	16	17	18	19	20	21	22
																										Production time (hours)		number of laminates cut
																Laser					Laser		WORKING ZONE			sheet thickness	5555.12	42	42	42	43	43	43	43	43	43	44	44	44	44	44	45	45	45	45	45	45	46	46
	key outcomes			Total number of stacks	nStacks	100000		m	Length of cut	Lc	2.16827		hours	Time to produce quantity	tα	5555.12			Energy costs	CE	12499						0.00035	5587.52	5587.52	5587.52	5566.49	5566.49	5566.49	5566.49	5566.49	5566.49	5555.51	5555.51	5555.51	5555.51	5555.51	5555.12	5555.12	5555.12	5555.12	5555.12	5555.12	5566	5566
				Laminates per stack	nlps	285.714		m3	Material used in n stacks	Vups	418.503		secs	av. laminate production rate	tlam	0.699945			Machine & Machining	Cαo	1200000							42	42	42	43	43	43	43	43	43	44	44	44	44	44	45	45	45	45	45	45	46	46
				Total required Laminates	nlams	2.85714e+07		£	Material value in n stacks	Cups	1.67401e+06		secs	av. stack production rate	tstack	199.984			Maintenance	Cαm	126984
								m3	Material scrapped	Vsps	800.903		£	Overhead costs	CO	4.4441e+06			Consumables & other	Cc	59521.6
								£	Material value scrapped	Csps	3.20361e+06								Total costs (Machining)	CΣα	1.399e+06
																			Total costs (inc raw Mats)	CΣ*	1.07207e+07
																			Av. Stack Cost	CX̅	107.207
	variables / required info		m	sheet thickness	Ld	0.00035		N	NUMBER OF SLOTS PER LAMINATION	nslots	20		£/hr	Overhead rate	Ct	200		Energy costs								Production time per stack					Laminates cut
			m	stack length	Lstack	0.1		m2	SHEET SIZE (SQUARE)	Asq	0.121941			Operation per minute	αO	0.919256		£ / kWh	RATE	CeW	0.25					m sheet	199.984	1				45	1
								m	INNER DIAMETER	LID	0.17			laminates cut per operation	β	45		£ / kJ	RATE	CeJ	6.94444e-05					0.1	0.0001	199.942			0.1	0.0001	156
								m	OUTER DIAMETER	LOD	0.291		m/sec	laser cutting speed	UL	0.03322		kW	Laser power rating	EL	3					0.11	0.00011	199.944			0.11	0.00011	142
								m2	INNER AREA	AI	0.022698			laminates cut (best case)	nLC	45		kW	Laser Power usage	EP	9					0.12	0.00012	199.942			0.12	0.00012	130
								m	INNER CIRCUMFERANCE	LIC	0.534071		m	actual cutting stack depth	LL	0.01575		Machining & other costs								0.13	0.00013	199.942			0.13	0.00013	120
								m2	OUTER AREA	AO	0.0665083		mins	change over time	tL	1			Number of machines purchased	nL	4					0.14	0.00014	199.946			0.14	0.00014	111
								m	OUTER CIRCUMFERANCE	LOC	0.914203			total operations required	nO	634921			Laser cutter	CL	300000					0.15	0.00015	199.942			0.15	0.00015	104
								m	SINGLE SLOT OUTLINE	Lslot	0.036		mins	Laser maintenance	tJ	120		/operation	Gas	CG	0.05					0.16	0.00016	199.95			0.16	0.00016	97
								m2	SINGLE SLOT AREA	Aslot	9.8e-05							/100 hours	other consumables	Cco	500					0.17	0.00017	199.946			0.17	0.00017	92
								kg / m3	DENSITY	ρ	8000								Maintenance costs	CJ	2000					0.18	0.00018	199.95			0.18	0.00018	87
								£ / kg	MATERIAL COST / KG	Ckg	0.5							operations	Operations until maintenance	nJ	10000					0.19	0.00019	199.942			0.19	0.00019	82
								£ / m3	MATERIAL COST / M3	CV	4000															0.2	0.0002	199.942			0.2	0.0002	78
								Pa or N/m2	ULTIMATE TENSILE STRENGTH	σUTS	510000000															0.21	0.00021	199.946			0.21	0.00021	74
			mm	Sheet thickness	Ld	0.35			CUTTING RESISTANCE	σCR	408000000															0.22	0.00022	199.944			0.22	0.00022	71
																										0.23	0.00023	199.946			0.23	0.00023	68
																										0.24	0.00024	199.942			0.24	0.00024	65
						Input		Known	specific and evidenced																	0.25	0.00025	199.955			0.25	0.00025	62
						Reliability		Estimated	backed by evidence or standards																	0.26	0.00026	199.942			0.26	0.00026	60
						key		Nominal	user expectations																	0.27	0.00027	199.95			0.27	0.00027	58
																										0.28	0.00028	199.956			0.28	0.00028	56
																										0.29	0.00029	199.95			0.29	0.00029	54
																										0.3	0.0003	199.942			0.3	0.0003	52
																										0.31	0.00031	199.955			0.31	0.00031	50
																										0.32	0.00032	199.956			0.32	0.00032	49
																										0.33	0.00033	199.952			0.33	0.00033	47
																										0.34	0.00034	199.946			0.34	0.00034	46
																										0.35	0.00035	199.984			0.35	0.00035	45
																										0.36	0.00036	199.961			0.36	0.00036	43
																										0.37	0.00037	199.946			0.37	0.00037	42
																										0.38	0.00038	199.942			0.38	0.00038	41
																										0.39	0.00039	199.942			0.39	0.00039	40
																										0.4	0.0004	199.942			0.4	0.0004	39
																										0.41	0.00041	199.942			0.41	0.00041	38
																										0.42	0.00042	199.946			0.42	0.00042	37
																										0.43	0.00043	199.961			0.43	0.00043	36
																										0.44	0.00044	199.999			0.44	0.00044	35
																										0.45	0.00045	199.984			0.45	0.00045	35
																										mm	m	Secs			mm	m
[truncated: 30 more columns]

## Sheet: L.C.D. (time optimisation)
																																	ALL DATA							copied from main		Y axis		X axis
																																	Column	Row	Column	Time	Depth				Sheet thickness	Production time (per stack)	Laminates cut per operation	Cutting depth of set up
																																	1	1	1	4143.62	0.5			0.1	0.0001	199.942	156	15.6
																																	2	2	1	3769.11	0.55			0.11	0.00011	199.944	142	15.62
				1	2	3	4	5	6	7	8	9	10	11	12	13	14	15	16	17	18	19	20	21	22	23	24	25	26				3	3	1	3457.03	0.6			0.12	0.00012	199.942	130	15.6
				number of laminates cut																							hours		mm				4	4	1	3192.97	0.65			0.13	0.00013	199.942	120	15.6
		Sheet thickness m	ID	5	10	15	20	25	30	35	40	45	50	55	60	65	70	75	80	85	90	95	100	105	110	115	MIN	N Lams	depth				5	5	1	2966.64	0.7			0.14	0.00014	199.946	111	15.54
		0.0001	1	4143.62	2084.07	1397.92	1055.15	849.736	713.023	615.58	542.695	486.196	441.181	404.531	374.171	348.662	326.98	308.376	292.29	278.296	266.063	255.335	245.909	237.624	230.352	223.991	223.991	115	11.5				6	6	1	2770.5	0.75			0.15	0.00015	199.942	104	15.6
		0.00011	2	3769.11	1896.9	1273.24	961.743	775.133	650.986	562.55	496.452	445.264	404.531	371.421	344.046	321.104	301.666	285.054	270.762	258.408	247.698	238.405	230.352	223.402	217.452	212.424	212.424	115	12.65				7	7	1	2598.88	0.8			0.16	0.00016	199.95	97	15.52
		0.00012	3	3457.03	1740.94	1169.37	883.949	713.023	599.365	518.456	458.038	411.303	374.171	344.046	319.204	298.452	280.944	266.063	253.351	242.466	233.146	225.195	218.463	212.844	208.264	204.679	204.679	115	13.8				8	8	1	2447.45	0.85			0.17	0.00017	199.946	92	15.64
		0.00013	4	3192.97	1608.99	1081.5	818.165	660.524	555.76	481.24	425.651	382.714	348.662	321.104	298.452	279.611	263.804	250.47	239.196	229.676	221.684	215.056	209.678	205.483	202.442	200.574	200.574	115	14.95				9	9	1	2312.86	0.9			0.18	0.00018	199.95	87	15.66
		0.00014	5	2966.64	1495.91	1006.22	761.819	615.58	518.456	449.433	398.01	358.356	326.98	301.666	280.944	263.804	249.534	237.624	227.703	219.505	212.844	207.598	203.702	201.151	199.999	200.376	199.999	110	15.4				10	10	1	2192.44	0.95			0.19	0.00019	199.942	82	15.58
		0.00015	6	2770.5	1397.92	940.994	713.023	576.681	486.196	421.959	374.171	337.394	308.376	285.054	266.063	250.47	237.624	227.063	218.463	211.604	206.348	202.635	200.48	199.984	201.363	204.993	199.984	105	15.75				11	11	1	2084.07	1			0.2	0.0002	199.942	78	15.6
		0.00016	7	2598.88	1312.2	883.949	670.363	542.695	458.038	398.01	353.429	319.204	292.29	270.762	253.351	239.196	227.703	218.463	211.205	205.764	202.078	200.179	200.221	202.516	207.622	216.508	200.179	95	15.2				12	12	1	1986.02	1.05			0.21	0.00021	199.946	74	15.54
		0.00017	8	2447.45	1236.57	833.64	632.758	512.758	433.26	376.968	335.246	303.308	278.296	258.408	242.466	229.676	219.505	211.604	205.764	201.906	200.073	200.467	203.5	209.931	221.132	239.719	200.073	90	15.3				13	13	1	1896.9	1.1			0.22	0.00022	199.944	71	15.62
		0.00018	9	2312.86	1169.37	788.943	599.365	486.196	411.303	358.356	319.204	289.336	266.063	247.698	233.146	221.684	212.844	206.348	202.078	200.073	200.567	204.061	211.508	224.704	247.262	287.418	200.073	85	15.3				14	14	1	1815.53	1.15			0.23	0.00023	199.946	68	15.64
		0.00019	10	2192.44	1109.24	748.974	569.521	462.479	391.724	341.794	304.973	276.998	255.335	238.405	225.195	215.056	207.598	202.635	200.179	200.467	204.061	212.068	226.654	252.39	300.463	406.731	200.179	80	15.2				15	15	1	1740.94	1.2			0.24	0.00024	199.942	65	15.6
		0.0002	11	2084.07	1055.15	713.023	542.695	441.181	374.171	326.98	292.29	266.063	245.909	230.352	218.463	209.678	203.702	200.48	200.221	203.5	211.508	226.654	254.212	307.804	435.659	1016.33	200.221	80	16				16	16	1	1672.32	1.25			0.25	0.00025	199.955	62	15.5
		0.00021	12	1986.02	1006.22	680.517	518.456	421.959	358.356	313.671	280.944	256.346	237.624	223.402	212.844	205.483	201.151	199.984	202.516	209.931	224.704	252.39	307.804	446.588	1207.07	224522	199.984	75	15.75				17	17	1	1608.99	1.3			0.26	0.00026	199.942	60	15.6
		0.00022	13	1896.9	961.743	650.986	496.452	404.531	344.046	301.666	270.762	247.698	230.352	217.452	208.264	202.442	199.999	201.363	207.622	221.132	247.262	300.463	435.659	1207.07	224058	214316	199.999	70	15.4				18	18	1	1550.36	1.35			0.27	0.00027	199.95	58	15.66
		0.00023	14	1815.53	921.149	624.043	476.394	388.666	331.049	290.803	261.604	239.998	223.991	212.424	204.679	200.574	200.376	204.993	216.508	239.719	287.418	406.731	1016.33	224522	214316	204998	200.376	70	16.1				19	19	1	1495.91	1.4			0.28	0.00028	199.956	56	15.68
		0.00024	15	1740.94	883.949	599.365	458.038	374.171	319.204	280.944	253.351	233.146	218.463	208.264	202.078	199.942	202.516	211.508	230.917	271.183	368.469	780.97	225925	215167	205386	196457	199.942	65	15.6				20	20	1	1445.23	1.45			0.29	0.00029	199.95	54	15.66
		0.00025	16	1672.32	849.736	576.681	441.181	360.881	308.376	271.976	245.909	227.063	213.707	204.94	200.48	200.676	206.802	221.986	254.212	329.103	591.204	228303	216888	206560	197171	188598	200.48	60	15				21	21	1	1397.92	1.5			0.3	0.0003	199.942	52	15.6
		0.00026	17	1608.99	818.165	555.76	425.651	348.662	298.452	263.804	239.196	221.684	209.678	202.442	199.942	202.986	213.855	238.345	293.687	458.268	3019.63	219522	208546	198616	189588	181345	199.942	60	15.6				22	22	1	1353.68	1.55			0.31	0.00031	199.955	50	15.5
		0.00027	18	1550.36	788.943	536.408	411.303	337.394	289.336	256.346	233.146	216.958	206.348	200.783	200.567	207.205	224.704	264.276	368.469	943.541	223136	211392	200822	191259	182566	174628	200.567	60	16.2				23	23	1	1312.2	1.6			0.32	0.00032	199.956	49	15.68
		0.00028	19	1495.91	761.819	518.456	398.01	326.98	280.944	249.534	227.703	212.844	203.702	199.999	202.516	213.855	241.136	307.804	549.446	227824	215167	203842	193650	184429	176046	168391	199.999	55	15.4				24	24	1	1273.24	1.65			0.33	0.00033	199.952	47	15.51
		0.00029	20	1445.23	736.574	501.76	385.663	317.332	273.207	243.31	222.821	209.314	201.741	200.157	206.039	223.771	266.499	390.136	1497.11	219968	207747	196813	186973	178069	169975	162585	200.157	55	15.95				25	25	1	1236.57	1.7			0.34	0.00034	199.946	46	15.64
		0.0003	21	1397.92	713.023	486.196	374.171	308.376	266.063	237.624	218.463	206.348	200.48	201.363	211.508	238.345	307.804	591.204	225925	212635	200822	190253	180740	172133	164309	157165	200.48	50	15				26	26	1	1202.01	1.75			0.35	0.00035	199.984	45	15.75
		0.00031	22	1353.68	691	471.653	363.45	300.048	259.46	232.434	214.599	203.936	199.955	203.775	219.498	260.048	382.518	1707.18	218637	205776	194344	184116	174910	166581	159009	152095	199.955	50	15.5				27	27	1	1169.37	1.8			0.36	0.00036	199.961	43	15.48
		0.00032	23	1312.2	670.363	458.038	353.429	292.29	253.351	227.703	211.205	202.078	200.221	207.622	230.917	293.687	549.446	225925	211805	199346	188271	178362	169444	161375	154040	147342	200.221	50	16				28	28	1	1138.49	1.85			0.37	0.00037	199.946	42	15.54
		0.00033	24	1273.24	650.986	445.264	344.046	285.054	247.698	223.402	208.264	200.783	201.363	213.241	247.262	349.948	1207.07	219079	205386	193305	182566	172957	164309	156485	149372	142878	200.783	45	14.85				29	29	1	1109.24	1.9			0.38	0.00038	199.942	41	15.58
		0.00034	25	1236.57	632.758	433.26	335.246	278.296	242.466	219.505	205.764	200.073	203.5	221.132	271.183	458.268	227824	212635	199346	187619	177196	167870	159477	151882	144979	138675	200.073	45	15.3				30	30	1	1081.5	1.95			0.39	0.00039	199.942	40	15.6
		0.00035	26	1202.01	615.58	421.959	326.98	271.976	237.624	215.992	203.702	199.984	206.802	232.064	307.804	739.81	221314	206560	193650	182259	172133	163074	154920	147543	140836	134713	199.984	45	15.75				31	31	1	1055.15	2			0.4	0.0004	199.942	39	15.6
		0.00036	27	1169.37	599.365	411.303	319.204	266.063	233.146	212.844	202.078	200.567	211.508	247.262	368.469	3019.63	215167	200822	188271	177196	167352	158544	150617	143445	136924	130971	200.567	45	16.2				32	32	1	1030.08	2.05			0.41	0.00041	199.942	38	15.58
		0.00037	28	1138.49	584.036	401.24	311.88	260.525	229.01	210.049	200.898	201.893	217.959	268.8	484.208	225455	209351	195395	183183	172407	162829	154259	146546	139568	133224	127431	200.898	40	14.8				33	33	1	1006.22	2.1			0.42	0.00042	199.946	37	15.54
		0.00038	29	1109.24	569.521	391.724	304.973	255.335	225.195	207.598	200.179	204.061	226.654	300.463	780.97	219522	203842	190253	178362	167870	158544	150200	142690	135895	129718	124078	200.179	40	15.2				34	34	1	983.46	2.15			0.43	0.00043	199.961	36	15.48
		0.00039	30	1081.5	555.76	382.714	298.452	250.47	221.684	205.483	199.942	207.205	238.345	349.948	3019.63	213894	198616	185374	173789	163566	154479	146348	139031	132410	126392	120896	199.942	40	15.6				35	35	1	961.743	2.2			0.44	0.00044	199.999	35	15.4
		0.0004	31	1055.15	542.695	374.171	292.29	245.909	218.463	203.702	200.221	211.508	254.212	435.659	225925	208546	193650	180740	169444	159477	150617	142690	135555	129100	123232	117874	200.221	40	16				36	36	1	940.994	2.25			0.45	0.00045	199.984	35	15.75
		0.00041	32	1030.08	530.276	366.061	286.462	241.633	215.52	202.257	201.059	217.222	276.208	615.141	220415	203460	188927	176332	165311	155587	146943	139209	132249	125951	120226	114999	201.059	40	16.4				37	37	1	921.149	2.3			mm	m	Secs	n	mm
		0.00042	33	1006.22	518.456	358.356	280.944	237.624	212.844	201.151	202.516	224.704	307.804	1207.07	215167	198616	184429	172133	161375	151882	143445	135895	129100	122952	117364	112261	201.151	35	14.7				38	38	1	902.152	2.35
		0.00043	34	983.46	507.194	351.026	275.717	233.868	210.427	200.394	204.67	234.464	355.814	229269	210163	193997	180140	168130	157622	148350	140109	132734	126098	120093	114634	109650	200.394	35	15.05				39	39	1	883.949	2.4
		0.00044	35	961.743	496.452	344.046	270.762	230.352	208.264	199.999	207.622	247.262	435.659	224058	205386	189588	176046	164309	154040	144979	136924	129718	123232	117364	112029	107158	199.999	35	15.4				40	40	1	866.492	2.45
		0.00045	36	940.994	486.196	337.394	266.063	227.063	206.348	199.984	211.508	264.276	591.204	219079	200822	185374	172133	160658	150617	141757	133882	126835	120493	114756	109539	104777	199.984	35	15.75				41	41	1	849.736	2.5
		0.00046	37	921.149	476.394	331.049	261.604	223.991	204.679	200.376	216.508	287.418	1016.33	214316	196457	181345	168391	157165	147342	138675	130971	124078	117874	112261	107158	102499	200.376	35	16.1				42	1	2	2084.07	1
		0.00047	38	902.152	467.016	324.992	257.371	221.128	203.255	201.206	222.865	320.027	6472.03	209756	192277	177486	164809	153821	144208	135725	128184	121438	115366	109872	104878	100318	201.206	35	16.45				43	2	2	1896.9	1.1
		0.00048	39	883.949	458.038	319.204	253.351	218.463	202.078	202.516	230.917	368.469	225925	205386	188271	173789	161375	150617	141203	132897	125514	118908	112963	107583	102693	98228.3	202.078	30	14.4				44	3	2	1740.94	1.2
		0.00049	40	866.492	449.433	313.671	249.534	215.992	201.151	204.359	241.136	446.588	221314	201195	184429	170242	158082	147543	138322	130185	122952	116481	110657	105388	100597	96223.7	201.151	30	14.7				45	4	2	1608.99	1.3
		0.0005	41	849.736	441.181	308.376	245.909	213.707	200.48	206.802	254.212	591.204	216888	197171	180740	166837	154920	144592	135555	127581	120493	114152	108444	103280	98585.5	94299.2	200.48	30	15				46	5	2	1495.91	1.4
				5	10	15	20	25	30	35	40	45	50	55	60	65	70	75	80	85	90	95	100	105	110	115		Median	15.4				47	6	2	1397.92	1.5
																												Av. Dev	0.60345				48	7	2	1312.2	1.6
															Median																		49	8	2	1236.57	1.7
		mm	ID	14.7362	14.7965	14.8569	14.9172	14.9776	15.0379	15.0983	15.1586	15.219	15.2793	15.3397	15.4	15.4603	15.5207	15.581	15.6414	15.7017	15.7621	15.8224	15.8828	15.9431	16.0035	16.0638							50	9	2	1169.37	1.8
		0.1	1	147	148	149	149	150	150	151	152	152	153	153	154	155	155	156	156	157	158	158	159	159	160	161							51	10	2	1109.24	1.9
		0.11	2	134	135	135	136	136	137	137	138	138	139	139	140	141	141	142	142	143	143	144	144	145	145	146							52	11	2	1055.15	2
		0.12	3	123	123	124	124	125	125	126	126	127	127	128	128	129	129	130	130	131	131	132	132	133	133	134							53	12	2	1006.22	2.1
		0.13	4	113	114	114	115	115	116	116	117	117	118	118	118	119	119	120	120	121	121	122	122	123	123	124							54	13	2	961.743	2.2
		0.14	5	105	106	106	107	107	107	108	108	109	109	110	110	110	111	111	112	112	113	113	113	114	114	115							55	14	2	921.149	2.3
		0.15	6	98	99	99	99	100	100	101	101	101	102	102	103	103	103	104	104	105	105	105	106	106	107	107							56	15	2	883.949	2.4
		0.16	7	92	92	93	93	94	94	94	95	95	95	96	96	97	97	97	98	98	99	99	99	100	100	100							57	16	2	849.736	2.5
		0.17	8	87	87	87	88	88	88	89	89	90	90	90	91	91	91	92	92	92	93	93	93	94	94	94							58	17	2	818.165	2.6
		0.18	9	82	82	83	83	83	84	84	84	85	85	85	86	86	86	87	87	87	88	88	88	89	89	89							59	18	2	788.943	2.7
		0.19	10	78	78	78	79	79	79	79	80	80	80	81	81	81	82	82	82	83	83	83	84	84	84	85							60	19	2	761.819	2.8
		0.2	11	74	74	74	75	75	75	75	76	76	76	77	77	77	78	78	78	79	79	79	79	80	80	80							61	20	2	736.574	2.9
		0.21	12	70	70	71	71	71	72	72	72	72	73	73	73	74	74	74	74	75	75	75	76	76	76	76							62	21	2	713.023	3
		0.22	13	67	67	68	68	68	68	69	69	69	69	70	70	70	71	71	71	71	72	72	72	72	73	73							63	22	2	691	3.1
		0.23	14	64	64	65	65	65	65	66	66	66	66	67	67	67	67	68	68	68	69	69	69	69	70	70							64	23	2	670.363	3.2
		0.24	15	61	62	62	62	62	63	63	63	63	64	64	64	64	65	65	65	65	66	66	66	66	67	67							65	24	2	650.986	3.3
		0.25	16	59	59	59	60	60	60	60	61	61	61	61	62	62	62	62	63	63	63	63	64	64	64	64							66	25	2	632.758	3.4
		0.26	17	57	57	57	57	58	58	58	58	59	59	59	59	59	60	60	60	60	61	61	61	61	62	62							67	26	2	615.58	3.5
		0.27	18	55	55	55	55	55	56	56	56	56	57	57	57	57	57	58	58	58	58	59	59	59	59	59							68	27	2	599.365	3.6
		0.28	19	53	53	53	53	53	54	54	54	54	55	55	55	55	55	56	56	56	56	57	57	57	57	57							69	28	2	584.036	3.7
		0.29	20	51	51	51	51	52	52	52	52	52	53	53	53	53	54	54	54	54	54	55	55	55	55	55							70	29	2	569.521	3.8
		0.3	21	49	49	50	50	50	50	50	51	51	51	51	51	52	52	52	52	52	53	53	53	53	53	54							71	30	2	555.76	3.9
		0.31	22	48	48	48	48	48	49	49	49	49	49	49	50	50	50	50	50	51	51	51	51	51	52	52							72	31	2	542.695	4
		0.32	23	46	46	46	47	47	47	47	47	48	48	48	48	48	49	49	49	49	49	49	50	50	50	50							73	32	2	530.276	4.1
		0.33	24	45	45	45	45	45	46	46	46	46	46	46	47	47	47	47	47	48	48	48	48	48	48	49							74	33	2	518.456	4.2
		0.34	25	43	44	44	44	44	44	44	45	45	45	45	45	45	46	46	46	46	46	47	47	47	47	47							75	34	2	507.194	4.3
		0.35	26	42	42	42	43	43	43	43	43	43	44	44	44	44	44	45	45	45	45	45	45	46	46	46							76	35	2	496.452	4.4
		0.36	27	41	41	41	41	42	42	42	42	42	42	43	43	43	43	43	43	44	44	44	44	44	44	45							77	36	2	486.196	4.5
		0.37	28	40	40	40	40	40	41	41	41	41	41	41	42	42	42	42	42	42	43	43	43	43	43	43							78	37	2	476.394	4.6
		0.38	29	39	39	39	39	39	40	40	40	40	40	40	41	41	41	41	41	41	41	42	42	42	42	42							79	38	2	467.016	4.7
		0.39	30	38	38	38	38	38	39	39	39	39	39	39	39	40	40	40	40	40	40	41	41	41	41	41							80	39	2	458.038	4.8
		0.4	31	37	37	37	37	37	38	38	38	38	38	38	39	39	39	39	39	39	39	40	40	40	40	40							81	40	2	449.433	4.9
		0.41	32	36	36	36	36	37	37	37	37	37	37	37	38	38	38	38	38	38	38	39	39	39	39	39							82	41	2	441.181	5
		0.42	33	35	35	35	36	36	36	36	36	36	36	37	37	37	37	37	37	37	38	38	38	38	38	38							83	1	3	1397.92	1.5
		0.43	34	34	34	35	35	35	35	35	35	35	36	36	36	36	36	36	36	37	37	37	37	37	37	37							84	2	3	1273.24	1.65
		0.44	35	33	34	34	34	34	34	34	34	35	35	35	35	35	35	35	36	36	36	36	36	36	36	37							85	3	3	1169.37	1.8
		0.45	36	33	33	33	33	33	33	34	34	34	34	34	34	34	34	35	35	35	35	35	35	35	36	36							86	4	3	1081.5	1.95
		0.46	37	32	32	32	32	33	33	33	33	33	33	33	33	34	34	34	34	34	34	34	35	35	35	35							87	5	3	1006.22	2.1
		0.47	38	31	31	32	32	32	32	32	32	32	33	33	33	33	33	33	33	33	34	34	34	34	34	34							88	6	3	940.994	2.25
		0.48	39	31	31	31	31	31	31	31	32	32	32	32	32	32	32	32	33	33	33	33	33	33	33	33							89	7	3	883.949	2.4
		0.49	40	30	30	30	30	31	31	31	31	31	31	31	31	32	32	32	32	32	32	32	32	33	33	33							90	8	3	833.64	2.55
		0.5	41	29	30	30	30	30	30	30	30	30	31	31	31	31	31	31	31	31	32	32	32	32	32	32							91	9	3	788.943	2.7
																																	92	10	3	748.974	2.85
				1	2	3	4	5	6	7	8	9	10	11	12	13	14	15	16	17	18	19	20	21	22	23							93	11	3	713.023	3
				42	42	42	43	43	43	43	43	43	44	44	44	44	44	45	45	45	45	45	45	46	46	46				MIN	N Lams		94	12	3	680.517	3.15
	26	0.00035		5587.52	5587.52	5587.52	5566.49	5566.49	5566.49	5566.49	5566.49	5566.49	5555.51	5555.51	5555.51	5555.51	5555.51	5555.12	5555.12	5555.12	5555.12	5555.12	5555.12	5566	5566	5566				5555.12			95	13	3	650.986	3.3
																																	96	14	3	624.043	3.45
																																	97	15	3	599.365	3.6
																																	98	16	3	576.681	3.75
				0.5	1	1.5	2	2.5	3	3.5	4	4.5	5	5.5	6	6.5	7	7.5	8	8.5	9	9.5	10	10.5	11	11.5							99	17	3	555.76	3.9
				0.55	1.1	1.65	2.2	2.75	3.3	3.85	4.4	4.95	5.5	6.05	6.6	7.15	7.7	8.25	8.8	9.35	9.9	10.45	11	11.55	12.1	12.65							100	18	3	536.408	4.05
				0.6	1.2	1.8	2.4	3	3.6	4.2	4.8	5.4	6	6.6	7.2	7.8	8.4	9	9.6	10.2	10.8	11.4	12	12.6	13.2	13.8							101	19	3	518.456	4.2
				0.65	1.3	1.95	2.6	3.25	3.9	4.55	5.2	5.85	6.5	7.15	7.8	8.45	9.1	9.75	10.4	11.05	11.7	12.35	13	13.65	14.3	14.95							102	20	3	501.76	4.35
				0.7	1.4	2.1	2.8	3.5	4.2	4.9	5.6	6.3	7	7.7	8.4	9.1	9.8	10.5	11.2	11.9	12.6	13.3	14	14.7	15.4	16.1							103	21	3	486.196	4.5
				0.75	1.5	2.25	3	3.75	4.5	5.25	6	6.75	7.5	8.25	9	9.75	10.5	11.25	12	12.75	13.5	14.25	15	15.75	16.5	17.25							104	22	3	471.653	4.65
				0.8	1.6	2.4	3.2	4	4.8	5.6	6.4	7.2	8	8.8	9.6	10.4	11.2	12	12.8	13.6	14.4	15.2	16	16.8	17.6	18.4							105	23	3	458.038	4.8
				0.85	1.7	2.55	3.4	4.25	5.1	5.95	6.8	7.65	8.5	9.35	10.2	11.05	11.9	12.75	13.6	14.45	15.3	16.15	17	17.85	18.7	19.55							106	24	3	445.264	4.95
				0.9	1.8	2.7	3.6	4.5	5.4	6.3	7.2	8.1	9	9.9	10.8	11.7	12.6	13.5	14.4	15.3	16.2	17.1	18	18.9	19.8	20.7							107	25	3	433.26	5.1
				0.95	1.9	2.85	3.8	4.75	5.7	6.65	7.6	8.55	9.5	10.45	11.4	12.35	13.3	14.25	15.2	16.15	17.1	18.05	19	19.95	20.9	21.85							108	26	3	421.959	5.25
				1	2	3	4	5	6	7	8	9	10	11	12	13	14	15	16	17	18	19	20	21	22	23							109	27	3	411.303	5.4
				1.05	2.1	3.15	4.2	5.25	6.3	7.35	8.4	9.45	10.5	11.55	12.6	13.65	14.7	15.75	16.8	17.85	18.9	19.95	21	22.05	23.1	24.15							110	28	3	401.24	5.55
				1.1	2.2	3.3	4.4	5.5	6.6	7.7	8.8	9.9	11	12.1	13.2	14.3	15.4	16.5	17.6	18.7	19.8	20.9	22	23.1	24.2	25.3							111	29	3	391.724	5.7
				1.15	2.3	3.45	4.6	5.75	6.9	8.05	9.2	10.35	11.5	12.65	13.8	14.95	16.1	17.25	18.4	19.55	20.7	21.85	23	24.15	25.3	26.45							112	30	3	382.714	5.85
				1.2	2.4	3.6	4.8	6	7.2	8.4	9.6	10.8	12	13.2	14.4	15.6	16.8	18	19.2	20.4	21.6	22.8	24	25.2	26.4	27.6							113	31	3	374.171	6
				1.25	2.5	3.75	5	6.25	7.5	8.75	10	11.25	12.5	13.75	15	16.25	17.5	18.75	20	21.25	22.5	23.75	25	26.25	27.5	28.75							114	32	3	366.061	6.15
				1.3	2.6	3.9	5.2	6.5	7.8	9.1	10.4	11.7	13	14.3	15.6	16.9	18.2	19.5	20.8	22.1	23.4	24.7	26	27.3	28.6	29.9							115	33	3	358.356	6.3
				1.35	2.7	4.05	5.4	6.75	8.1	9.45	10.8	12.15	13.5	14.85	16.2	17.55	18.9	20.25	21.6	22.95	24.3	25.65	27	28.35	29.7	31.05							116	34	3	351.026	6.45
				1.4	2.8	4.2	5.6	7	8.4	9.8	11.2	12.6	14	15.4	16.8	18.2	19.6	21	22.4	23.8	25.2	26.6	28	29.4	30.8	32.2							117	35	3	344.046	6.6
				1.45	2.9	4.35	5.8	7.25	8.7	10.15	11.6	13.05	14.5	15.95	17.4	18.85	20.3	21.75	23.2	24.65	26.1	27.55	29	30.45	31.9	33.35							118	36	3	337.394	6.75
				1.5	3	4.5	6	7.5	9	10.5	12	13.5	15	16.5	18	19.5	21	22.5	24	25.5	27	28.5	30	31.5	33	34.5							119	37	3	331.049	6.9
				1.55	3.1	4.65	6.2	7.75	9.3	10.85	12.4	13.95	15.5	17.05	18.6	20.15	21.7	23.25	24.8	26.35	27.9	29.45	31	32.55	34.1	35.65							120	38	3	324.992	7.05
				1.6	3.2	4.8	6.4	8	9.6	11.2	12.8	14.4	16	17.6	19.2	20.8	22.4	24	25.6	27.2	28.8	30.4	32	33.6	35.2	36.8							121	39	3	319.204	7.2
				1.65	3.3	4.95	6.6	8.25	9.9	11.55	13.2	14.85	16.5	18.15	19.8	21.45	23.1	24.75	26.4	28.05	29.7	31.35	33	34.65	36.3	37.95							122	40	3	313.671	7.35
				1.7	3.4	5.1	6.8	8.5	10.2	11.9	13.6	15.3	17	18.7	20.4	22.1	23.8	25.5	27.2	28.9	30.6	32.3	34	35.7	37.4	39.1							123	41	3	308.376	7.5
				1.75	3.5	5.25	7	8.75	10.5	12.25	14	15.75	17.5	19.25	21	22.75	24.5	26.25	28	29.75	31.5	33.25	35	36.75	38.5	40.25							124	1	4	1055.15	2
				1.8	3.6	5.4	7.2	9	10.8	12.6	14.4	16.2	18	19.8	21.6	23.4	25.2	27	28.8	30.6	32.4	34.2	36	37.8	39.6	41.4							125	2	4	961.743	2.2
				1.85	3.7	5.55	7.4	9.25	11.1	12.95	14.8	16.65	18.5	20.35	22.2	24.05	25.9	27.75	29.6	31.45	33.3	35.15	37	38.85	40.7	42.55							126	3	4	883.949	2.4
				1.9	3.8	5.7	7.6	9.5	11.4	13.3	15.2	17.1	19	20.9	22.8	24.7	26.6	28.5	30.4	32.3	34.2	36.1	38	39.9	41.8	43.7							127	4	4	818.165	2.6
				1.95	3.9	5.85	7.8	9.75	11.7	13.65	15.6	17.55	19.5	21.45	23.4	25.35	27.3	29.25	31.2	33.15	35.1	37.05	39	40.95	42.9	44.85							128	5	4	761.819	2.8
				2	4	6	8	10	12	14	16	18	20	22	24	26	28	30	32	34	36	38	40	42	44	46							129	6	4	713.023	3
				2.05	4.1	6.15	8.2	10.25	12.3	14.35	16.4	18.45	20.5	22.55	24.6	26.65	28.7	30.75	32.8	34.85	36.9	38.95	41	43.05	45.1	47.15							130	7	4	670.363	3.2
				2.1	4.2	6.3	8.4	10.5	12.6	14.7	16.8	18.9	21	23.1	25.2	27.3	29.4	31.5	33.6	35.7	37.8	39.9	42	44.1	46.2	48.3							131	8	4	632.758	3.4
				2.15	4.3	6.45	8.6	10.75	12.9	15.05	17.2	19.35	21.5	23.65	25.8	27.95	30.1	32.25	34.4	36.55	38.7	40.85	43	45.15	47.3	49.45							132	9	4	599.365	3.6
				2.2	4.4	6.6	8.8	11	13.2	15.4	17.6	19.8	22	24.2	26.4	28.6	30.8	33	35.2	37.4	39.6	41.8	44	46.2	48.4	50.6							133	10	4	569.521	3.8
				2.25	4.5	6.75	9	11.25	13.5	15.75	18	20.25	22.5	24.75	27	29.25	31.5	33.75	36	38.25	40.5	42.75	45	47.25	49.5	51.75							134	11	4	542.695	4
				2.3	4.6	6.9	9.2	11.5	13.8	16.1	18.4	20.7	23	25.3	27.6	29.9	32.2	34.5	36.8	39.1	41.4	43.7	46	48.3	50.6	52.9							135	12	4	518.456	4.2
				2.35	4.7	7.05	9.4	11.75	14.1	16.45	18.8	21.15	23.5	25.85	28.2	30.55	32.9	35.25	37.6	39.95	42.3	44.65	47	49.35	51.7	54.05							136	13	4	496.452	4.4
				2.4	4.8	7.2	9.6	12	14.4	16.8	19.2	21.6	24	26.4	28.8	31.2	33.6	36	38.4	40.8	43.2	45.6	48	50.4	52.8	55.2							137	14	4	476.394	4.6
				2.45	4.9	7.35	9.8	12.25	14.7	17.15	19.6	22.05	24.5	26.95	29.4	31.85	34.3	36.75	39.2	41.65	44.1	46.55	49	51.45	53.9	56.35							138	15	4	458.038	4.8
				2.5	5	7.5	10	12.5	15	17.5	20	22.5	25	27.5	30	32.5	35	37.5	40	42.5	45	47.5	50	52.5	55	57.5							139	16	4	441.181	5
																																	140	17	4	425.651	5.2
																																	141	18	4	411.303	5.4
																																	142	19	4	398.01	5.6
	Template																																143	20	4	385.663	5.8
																																	144	21	4	374.171	6
				42	42	42	43	43	43	43	43	43	44	44	44	44	44	45	45	45	45	45	45	46	46	46	MIN	N Lams					145	22	4	363.45	6.2
		0.35		5587.52	5587.52	5587.52	5566.49	5566.49	5566.49	5566.49	5566.49	5566.49	5555.51	5555.51	5555.51	5555.51	5555.51	5555.12	5555.12	5555.12	5555.12	5555.12	5555.12	5566	5566	5566	5568.07	44					146	23	4	353.429	6.4
																																	147	24	4	344.046	6.6
																																	148	25	4	335.246	6.8
																																	149	26	4	326.98	7
																																	150	27	4	319.204	7.2
																																	151	28	4	311.88	7.4
																																	152	29	4	304.973	7.6
																																	153	30	4	298.452	7.8
																																	154	31	4	292.29	8
																																	155	32	4	286.462	8.2
																																	156	33	4	280.944	8.4
																																	157	34	4	275.717	8.6
																																	158	35	4	270.762	8.8
																																	159	36	4	266.063	9
																																	160	37	4	261.604	9.2
																																	161	38	4	257.371	9.4
																																	162	39	4	253.351	9.6
																																	163	40	4	249.534	9.8
																																	164	41	4	245.909	10
																																	165	1	5	849.736	2.5
																																	166	2	5	775.133	2.75
																																	167	3	5	713.023	3
																																	168	4	5	660.524	3.25
																																	169	5	5	615.58	3.5
																																	170	6	5	576.681	3.75
																																	171	7	5	542.695	4
																																	172	8	5	512.758	4.25
																																	173	9	5	486.196	4.5
																																	174	10	5	462.479	4.75
																																	175	11	5	441.181	5
																																	176	12	5	421.959	5.25
																																	177	13	5	404.531	5.5
																																	178	14	5	388.666	5.75
																																	179	15	5	374.171	6
																																	180	16	5	360.881	6.25
																																	181	17	5	348.662	6.5
																																	182	18	5	337.394	6.75
																																	183	19	5	326.98	7
																																	184	20	5	317.332	7.25
																																	185	21	5	308.376	7.5
																																	186	22	5	300.048	7.75
																																	187	23	5	292.29	8
																																	188	24	5	285.054	8.25
																																	189	25	5	278.296	8.5
																																	190	26	5	271.976	8.75
																																	191	27	5	266.063	9
																																	192	28	5	260.525	9.25
																																	193	29	5	255.335	9.5
																																	194	30	5	250.47	9.75
																																	195	31	5	245.909	10
																																	196	32	5	241.633	10.25
																																	197	33	5	237.624	10.5
																																	198	34	5	233.868	10.75
																																	199	35	5	230.352	11
																																	200	36	5	227.063	11.25
																																	201	37	5	223.991	11.5
																																	202	38	5	221.128	11.75
																																	203	39	5	218.463	12
																																	204	40	5	215.992	12.25
																																	205	41	5	213.707	12.5
																																	206	1	6	713.023	3
																																	207	2	6	650.986	3.3
																																	208	3	6	599.365	3.6
																																	209	4	6	555.76	3.9
																																	210	5	6	518.456	4.2
																																	211	6	6	486.196	4.5
																																	212	7	6	458.038	4.8
																																	213	8	6	433.26	5.1
																																	214	9	6	411.303	5.4
																																	215	10	6	391.724	5.7
																																	216	11	6	374.171	6
																																	217	12	6	358.356	6.3
																																	218	13	6	344.046	6.6
																																	219	14	6	331.049	6.9
																																	220	15	6	319.204	7.2
																																	221	16	6	308.376	7.5
																																	222	17	6	298.452	7.8
																																	223	18	6	289.336	8.1
																																	224	19	6	280.944	8.4
																																	225	20	6	273.207	8.7
																																	226	21	6	266.063	9
																																	227	22	6	259.46	9.3
																																	228	23	6	253.351	9.6
																																	229	24	6	247.698	9.9
																																	230	25	6	242.466	10.2
																																	231	26	6	237.624	10.5
																																	232	27	6	233.146	10.8
																																	233	28	6	229.01	11.1
																																	234	29	6	225.195	11.4
																																	235	30	6	221.684	11.7
																																	236	31	6	218.463	12
																																	237	32	6	215.52	12.3
																																	238	33	6	212.844	12.6
																																	239	34	6	210.427	12.9
																																	240	35	6	208.264	13.2
																																	241	36	6	206.348	13.5
																																	242	37	6	204.679	13.8
																																	243	38	6	203.255	14.1
																																	244	39	6	202.078	14.4
																																	245	40	6	201.151	14.7
																																	246	41	6	200.48	15
																																	247	1	7	615.58	3.5
																																	248	2	7	562.55	3.85
																																	249	3	7	518.456	4.2
																																	250	4	7	481.24	4.55
																																	251	5	7	449.433	4.9
																																	252	6	7	421.959	5.25
																																	253	7	7	398.01	5.6
																																	254	8	7	376.968	5.95
																																	255	9	7	358.356	6.3
																																	256	10	7	341.794	6.65
																																	257	11	7	326.98	7
																																	258	12	7	313.671	7.35
																																	259	13	7	301.666	7.7
																																	260	14	7	290.803	8.05
																																	261	15	7	280.944	8.4
																																	262	16	7	271.976	8.75
																																	263	17	7	263.804	9.1
																																	264	18	7	256.346	9.45
																																	265	19	7	249.534	9.8
																																	266	20	7	243.31	10.15
																																	267	21	7	237.624	10.5
																																	268	22	7	232.434	10.85
																																	269	23	7	227.703	11.2
																																	270	24	7	223.402	11.55
																																	271	25	7	219.505	11.9
																																	272	26	7	215.992	12.25
																																	273	27	7	212.844	12.6
																																	274	28	7	210.049	12.95
																																	275	29	7	207.598	13.3
																																	276	30	7	205.483	13.65
																																	277	31	7	203.702	14
																																	278	32	7	202.257	14.35
																																	279	33	7	201.151	14.7
																																	280	34	7	200.394	15.05
																																	281	35	7	199.999	15.4
																																	282	36	7	199.984	15.75
																																	283	37	7	200.376	16.1
																																	284	38	7	201.206	16.45
																																	285	39	7	202.516	16.8
																																	286	40	7	204.359	17.15
																																	287	41	7	206.802	17.5
																																	288	1	8	542.695	4
																																	289	2	8	496.452	4.4
																																	290	3	8	458.038	4.8
																																	291	4	8	425.651	5.2
																																	292	5	8	398.01	5.6
																																	293	6	8	374.171	6
																																	294	7	8	353.429	6.4
																																	295	8	8	335.246	6.8
																																	296	9	8	319.204	7.2
																																	297	10	8	304.973	7.6
																																	298	11	8	292.29	8
																																	299	12	8	280.944	8.4
																																	300	13	8	270.762	8.8
																																	301	14	8	261.604	9.2
																																	302	15	8	253.351	9.6
																																	303	16	8	245.909	10
																																	304	17	8	239.196	10.4
																																	305	18	8	233.146	10.8
																																	306	19	8	227.703	11.2
																																	307	20	8	222.821	11.6
																																	308	21	8	218.463	12
																																	309	22	8	214.599	12.4
																																	310	23	8	211.205	12.8
																																	311	24	8	208.264	13.2
																																	312	25	8	205.764	13.6
																																	313	26	8	203.702	14
																																	314	27	8	202.078	14.4
																																	315	28	8	200.898	14.8
																																	316	29	8	200.179	15.2
																																	317	30	8	199.942	15.6
																																	318	31	8	200.221	16
																																	319	32	8	201.059	16.4
																																	320	33	8	202.516	16.8
																																	321	34	8	204.67	17.2
																																	322	35	8	207.622	17.6
																																	323	36	8	211.508	18
																																	324	37	8	216.508	18.4
																																	325	38	8	222.865	18.8
																																	326	39	8	230.917	19.2
																																	327	40	8	241.136	19.6
																																	328	41	8	254.212	20
																																	329	1	9	486.196	4.5
																																	330	2	9	445.264	4.95
																																	331	3	9	411.303	5.4
																																	332	4	9	382.714	5.85
																																	333	5	9	358.356	6.3
																																	334	6	9	337.394	6.75
																																	335	7	9	319.204	7.2
																																	336	8	9	303.308	7.65
																																	337	9	9	289.336	8.1
																																	338	10	9	276.998	8.55
																																	339	11	9	266.063	9
																																	340	12	9	256.346	9.45
																																	341	13	9	247.698	9.9
																																	342	14	9	239.998	10.35
																																	343	15	9	233.146	10.8
																																	344	16	9	227.063	11.25
																																	345	17	9	221.684	11.7
																																	346	18	9	216.958	12.15
																																	347	19	9	212.844	12.6
																																	348	20	9	209.314	13.05
																																	349	21	9	206.348	13.5
																																	350	22	9	203.936	13.95
																																	351	23	9	202.078	14.4
																																	352	24	9	200.783	14.85
																																	353	25	9	200.073	15.3
																																	354	26	9	199.984	15.75
																																	355	27	9	200.567	16.2
																																	356	28	9	201.893	16.65
																																	357	29	9	204.061	17.1
																																	358	30	9	207.205	17.55
																																	359	31	9	211.508	18
																																	360	32	9	217.222	18.45
																																	361	33	9	224.704	18.9
																																	362	34	9	234.464	19.35
																																	363	35	9	247.262	19.8
																																	364	36	9	264.276	20.25
																																	365	37	9	287.418	20.7
																																	366	38	9	320.027	21.15
																																	367	39	9	368.469	21.6
																																	368	40	9	446.588	22.05
																																	369	41	9	591.204	22.5
																																	370	1	10	441.181	5
																																	371	2	10	404.531	5.5
																																	372	3	10	374.171	6
																																	373	4	10	348.662	6.5
																																	374	5	10	326.98	7
																																	375	6	10	308.376	7.5
																																	376	7	10	292.29	8
																																	377	8	10	278.296	8.5
																																	378	9	10	266.063	9
																																	379	10	10	255.335	9.5
																																	380	11	10	245.909	10
																																	381	12	10	237.624	10.5
																																	382	13	10	230.352	11
																																	383	14	10	223.991	11.5
																																	384	15	10	218.463	12
																																	385	16	10	213.707	12.5
																																	386	17	10	209.678	13
																																	387	18	10	206.348	13.5
																																	388	19	10	203.702	14
																																	389	20	10	201.741	14.5
																																	390	21	10	200.48	15
																																	391	22	10	199.955	15.5
																																	392	23	10	200.221	16
																																	393	24	10	201.363	16.5
																																	394	25	10	203.5	17
																																	395	26	10	206.802	17.5
																																	396	27	10	211.508	18
																																	397	28	10	217.959	18.5
																																	398	29	10	226.654	19
																																	399	30	10	238.345	19.5
																																	400	31	10	254.212	20
																																	401	32	10	276.208	20.5
																																	402	33	10	307.804	21
																																	403	34	10	355.814	21.5
																																	404	35	10	435.659	22
																																	405	36	10	591.204	22.5
																																	406	37	10	1016.33	23
																																	407	38	10	6472.03	23.5
																																	408	39	10	225925	24
																																	409	40	10	221314	24.5
																																	410	41	10	216888	25
																																	411	1	11	404.531	5.5
																																	412	2	11	371.421	6.05
																																	413	3	11	344.046	6.6
																																	414	4	11	321.104	7.15
																																	415	5	11	301.666	7.7
																																	416	6	11	285.054	8.25
																																	417	7	11	270.762	8.8
																																	418	8	11	258.408	9.35
																																	419	9	11	247.698	9.9
																																	420	10	11	238.405	10.45
																																	421	11	11	230.352	11
																																	422	12	11	223.402	11.55
																																	423	13	11	217.452	12.1
																																	424	14	11	212.424	12.65
																																	425	15	11	208.264	13.2
																																	426	16	11	204.94	13.75
																																	427	17	11	202.442	14.3
																																	428	18	11	200.783	14.85
																																	429	19	11	199.999	15.4
																																	430	20	11	200.157	15.95
																																	431	21	11	201.363	16.5
																																	432	22	11	203.775	17.05
																																	433	23	11	207.622	17.6
																																	434	24	11	213.241	18.15
																																	435	25	11	221.132	18.7
																																	436	26	11	232.064	19.25
																																	437	27	11	247.262	19.8
																																	438	28	11	268.8	20.35
																																	439	29	11	300.463	20.9
																																	440	30	11	349.948	21.45
																																	441	31	11	435.659	22
																																	442	32	11	615.141	22.55
																																	443	33	11	1207.07	23.1
																																	444	34	11	229269	23.65
																																	445	35	11	224058	24.2
																																	446	36	11	219079	24.75
																																	447	37	11	214316	25.3
																																	448	38	11	209756	25.85
																																	449	39	11	205386	26.4
																																	450	40	11	201195	26.95
																																	451	41	11	197171	27.5
																																	452	1	12	374.171	6
																																	453	2	12	344.046	6.6
																																	454	3	12	319.204	7.2
																																	455	4	12	298.452	7.8
																																	456	5	12	280.944	8.4
																																	457	6	12	266.063	9
																																	458	7	12	253.351	9.6
																																	459	8	12	242.466	10.2
																																	460	9	12	233.146	10.8
																																	461	10	12	225.195	11.4
																																	462	11	12	218.463	12
																																	463	12	12	212.844	12.6
																																	464	13	12	208.264	13.2
																																	465	14	12	204.679	13.8
																																	466	15	12	202.078	14.4
																																	467	16	12	200.48	15
																																	468	17	12	199.942	15.6
																																	469	18	12	200.567	16.2
																																	470	19	12	202.516	16.8
																																	471	20	12	206.039	17.4
																																	472	21	12	211.508	18
																																	473	22	12	219.498	18.6
																																	474	23	12	230.917	19.2
																																	475	24	12	247.262	19.8
																																	476	25	12	271.183	20.4
																																	477	26	12	307.804	21
																																	478	27	12	368.469	21.6
																																	479	28	12	484.208	22.2
																																	480	29	12	780.97	22.8
																																	481	30	12	3019.63	23.4
																																	482	31	12	225925	24
																																	483	32	12	220415	24.6
																																	484	33	12	215167	25.2
																																	485	34	12	210163	25.8
																																	486	35	12	205386	26.4
																																	487	36	12	200822	27
																																	488	37	12	196457	27.6
																																	489	38	12	192277	28.2
																																	490	39	12	188271	28.8
																																	491	40	12	184429	29.4
																																	492	41	12	180740	30
																																	493	1	13	348.662	6.5
																																	494	2	13	321.104	7.15
																																	495	3	13	298.452	7.8
																																	496	4	13	279.611	8.45
																																	497	5	13	263.804	9.1
																																	498	6	13	250.47	9.75
																																	499	7	13	239.196	10.4
																																	500	8	13	229.676	11.05
																																	501	9	13	221.684	11.7
																																	502	10	13	215.056	12.35
																																	503	11	13	209.678	13
																																	504	12	13	205.483	13.65
																																	505	13	13	202.442	14.3
																																	506	14	13	200.574	14.95
																																	507	15	13	199.942	15.6
																																	508	16	13	200.676	16.25
																																	509	17	13	202.986	16.9
																																	510	18	13	207.205	17.55
																																	511	19	13	213.855	18.2
																																	512	20	13	223.771	18.85
																																	513	21	13	238.345	19.5
																																	514	22	13	260.048	20.15
																																	515	23	13	293.687	20.8
																																	516	24	13	349.948	21.45
																																	517	25	13	458.268	22.1
																																	518	26	13	739.81	22.75
																																	519	27	13	3019.63	23.4
																																	520	28	13	225455	24.05
																																	521	29	13	219522	24.7
																																	522	30	13	213894	25.35
																																	523	31	13	208546	26
																																	524	32	13	203460	26.65
																																	525	33	13	198616	27.3
																																	526	34	13	193997	27.95
																																	527	35	13	189588	28.6
																																	528	36	13	185374	29.25
																																	529	37	13	181345	29.9
																																	530	38	13	177486	30.55
																																	531	39	13	173789	31.2
																																	532	40	13	170242	31.85
																																	533	41	13	166837	32.5
																																	534	1	14	326.98	7
																																	535	2	14	301.666	7.7
																																	536	3	14	280.944	8.4
																																	537	4	14	263.804	9.1
																																	538	5	14	249.534	9.8
																																	539	6	14	237.624	10.5
																																	540	7	14	227.703	11.2
																																	541	8	14	219.505	11.9
																																	542	9	14	212.844	12.6
																																	543	10	14	207.598	13.3
																																	544	11	14	203.702	14
																																	545	12	14	201.151	14.7
																																	546	13	14	199.999	15.4
																																	547	14	14	200.376	16.1
																																	548	15	14	202.516	16.8
																																	549	16	14	206.802	17.5
																																	550	17	14	213.855	18.2
																																	551	18	14	224.704	18.9
																																	552	19	14	241.136	19.6
																																	553	20	14	266.499	20.3
																																	554	21	14	307.804	21
																																	555	22	14	382.518	21.7
																																	556	23	14	549.446	22.4
																																	557	24	14	1207.07	23.1
																																	558	25	14	227824	23.8
																																	559	26	14	221314	24.5
																																	560	27	14	215167	25.2
																																	561	28	14	209351	25.9
																																	562	29	14	203842	26.6
																																	563	30	14	198616	27.3
																																	564	31	14	193650	28
																																	565	32	14	188927	28.7
																																	566	33	14	184429	29.4
																																	567	34	14	180140	30.1
																																	568	35	14	176046	30.8
																																	569	36	14	172133	31.5
																																	570	37	14	168391	32.2
																																	571	38	14	164809	32.9
																																	572	39	14	161375	33.6
																																	573	40	14	158082	34.3
																																	574	41	14	154920	35
																																	575	1	15	308.376	7.5
																																	576	2	15	285.054	8.25
																																	577	3	15	266.063	9
																																	578	4	15	250.47	9.75
																																	579	5	15	237.624	10.5
																																	580	6	15	227.063	11.25
																																	581	7	15	218.463	12
																																	582	8	15	211.604	12.75
																																	583	9	15	206.348	13.5
																																	584	10	15	202.635	14.25
																																	585	11	15	200.48	15
																																	586	12	15	199.984	15.75
																																	587	13	15	201.363	16.5
																																	588	14	15	204.993	17.25
																																	589	15	15	211.508	18
																																	590	16	15	221.986	18.75
																																	591	17	15	238.345	19.5
																																	592	18	15	264.276	20.25
																																	593	19	15	307.804	21
																																	594	20	15	390.136	21.75
																																	595	21	15	591.204	22.5
																																	596	22	15	1707.18	23.25
																																	597	23	15	225925	24
																																	598	24	15	219079	24.75
																																	599	25	15	212635	25.5
																																	600	26	15	206560	26.25
																																	601	27	15	200822	27
																																	602	28	15	195395	27.75
																																	603	29	15	190253	28.5
																																	604	30	15	185374	29.25
																																	605	31	15	180740	30
																																	606	32	15	176332	30.75
																																	607	33	15	172133	31.5
																																	608	34	15	168130	32.25
																																	609	35	15	164309	33
																																	610	36	15	160658	33.75
																																	611	37	15	157165	34.5
																																	612	38	15	153821	35.25
																																	613	39	15	150617	36
																																	614	40	15	147543	36.75
																																	615	41	15	144592	37.5
																																	616	1	16	292.29	8
																																	617	2	16	270.762	8.8
																																	618	3	16	253.351	9.6
																																	619	4	16	239.196	10.4
																																	620	5	16	227.703	11.2
																																	621	6	16	218.463	12
																																	622	7	16	211.205	12.8
																																	623	8	16	205.764	13.6
																																	624	9	16	202.078	14.4
																																	625	10	16	200.179	15.2
																																	626	11	16	200.221	16
																																	627	12	16	202.516	16.8
																																	628	13	16	207.622	17.6
																																	629	14	16	216.508	18.4
																																	630	15	16	230.917	19.2
																																	631	16	16	254.212	20
																																	632	17	16	293.687	20.8
																																	633	18	16	368.469	21.6
																																	634	19	16	549.446	22.4
																																	635	20	16	1497.11	23.2
																																	636	21	16	225925	24
																																	637	22	16	218637	24.8
																																	638	23	16	211805	25.6
																																	639	24	16	205386	26.4
																																	640	25	16	199346	27.2
																																	641	26	16	193650	28
																																	642	27	16	188271	28.8
																																	643	28	16	183183	29.6
																																	644	29	16	178362	30.4
																																	645	30	16	173789	31.2
																																	646	31	16	169444	32
																																	647	32	16	165311	32.8
																																	648	33	16	161375	33.6
																																	649	34	16	157622	34.4
																																	650	35	16	154040	35.2
																																	651	36	16	150617	36
																																	652	37	16	147342	36.8
																																	653	38	16	144208	37.6
																																	654	39	16	141203	38.4
																																	655	40	16	138322	39.2
																																	656	41	16	135555	40
																																	657	1	17	278.296	8.5
																																	658	2	17	258.408	9.35
																																	659	3	17	242.466	10.2
																																	660	4	17	229.676	11.05
																																	661	5	17	219.505	11.9
																																	662	6	17	211.604	12.75
																																	663	7	17	205.764	13.6
																																	664	8	17	201.906	14.45
																																	665	9	17	200.073	15.3
																																	666	10	17	200.467	16.15
																																	667	11	17	203.5	17
																																	668	12	17	209.931	17.85
																																	669	13	17	221.132	18.7
																																	670	14	17	239.719	19.55
																																	671	15	17	271.183	20.4
																																	672	16	17	329.103	21.25
																																	673	17	17	458.268	22.1
																																	674	18	17	943.541	22.95
																																	675	19	17	227824	23.8
																																	676	20	17	219968	24.65
																																	677	21	17	212635	25.5
																																	678	22	17	205776	26.35
																																	679	23	17	199346	27.2
																																	680	24	17	193305	28.05
																																	681	25	17	187619	28.9
																																	682	26	17	182259	29.75
																																	683	27	17	177196	30.6
																																	684	28	17	172407	31.45
																																	685	29	17	167870	32.3
																																	686	30	17	163566	33.15
																																	687	31	17	159477	34
																																	688	32	17	155587	34.85
																																	689	33	17	151882	35.7
																																	690	34	17	148350	36.55
																																	691	35	17	144979	37.4
																																	692	36	17	141757	38.25
																																	693	37	17	138675	39.1
																																	694	38	17	135725	39.95
																																	695	39	17	132897	40.8
																																	696	40	17	130185	41.65
																																	697	41	17	127581	42.5
																																	698	1	18	266.063	9
																																	699	2	18	247.698	9.9
																																	700	3	18	233.146	10.8
																																	701	4	18	221.684	11.7
																																	702	5	18	212.844	12.6
																																	703	6	18	206.348	13.5
																																	704	7	18	202.078	14.4
																																	705	8	18	200.073	15.3
																																	706	9	18	200.567	16.2
																																	707	10	18	204.061	17.1
																																	708	11	18	211.508	18
																																	709	12	18	224.704	18.9
																																	710	13	18	247.262	19.8
																																	711	14	18	287.418	20.7
																																	712	15	18	368.469	21.6
																																	713	16	18	591.204	22.5
																																	714	17	18	3019.63	23.4
																																	715	18	18	223136	24.3
																																	716	19	18	215167	25.2
																																	717	20	18	207747	26.1
																																	718	21	18	200822	27
																																	719	22	18	194344	27.9
																																	720	23	18	188271	28.8
																																	721	24	18	182566	29.7
																																	722	25	18	177196	30.6
																																	723	26	18	172133	31.5
																																	724	27	18	167352	32.4
																																	725	28	18	162829	33.3
																																	726	29	18	158544	34.2
																																	727	30	18	154479	35.1
																																	728	31	18	150617	36
																																	729	32	18	146943	36.9
																																	730	33	18	143445	37.8
																																	731	34	18	140109	38.7
																																	732	35	18	136924	39.6
																																	733	36	18	133882	40.5
																																	734	37	18	130971	41.4
																																	735	38	18	128184	42.3
																																	736	39	18	125514	43.2
																																	737	40	18	122952	44.1
																																	738	41	18	120493	45
																																	739	1	19	255.335	9.5
																																	740	2	19	238.405	10.45
																																	741	3	19	225.195	11.4
																																	742	4	19	215.056	12.35
																																	743	5	19	207.598	13.3
																																	744	6	19	202.635	14.25
																																	745	7	19	200.179	15.2
																																	746	8	19	200.467	16.15
																																	747	9	19	204.061	17.1
																																	748	10	19	212.068	18.05
																																	749	11	19	226.654	19
																																	750	12	19	252.39	19.95
																																	751	13	19	300.463	20.9
																																	752	14	19	406.731	21.85
																																	753	15	19	780.97	22.8
																																	754	16	19	228303	23.75
																																	755	17	19	219522	24.7
																																	756	18	19	211392	25.65
																																	757	19	19	203842	26.6
																																	758	20	19	196813	27.55
																																	759	21	19	190253	28.5
																																	760	22	19	184116	29.45
																																	761	23	19	178362	30.4
																																	762	24	19	172957	31.35
																																	763	25	19	167870	32.3
																																	764	26	19	163074	33.25
																																	765	27	19	158544	34.2
																																	766	28	19	154259	35.15
																																	767	29	19	150200	36.1
																																	768	30	19	146348	37.05
																																	769	31	19	142690	38
																																	770	32	19	139209	38.95
																																	771	33	19	135895	39.9
																																	772	34	19	132734	40.85
																																	773	35	19	129718	41.8
																																	774	36	19	126835	42.75
																																	775	37	19	124078	43.7
																																	776	38	19	121438	44.65
																																	777	39	19	118908	45.6
																																	778	40	19	116481	46.55
																																	779	41	19	114152	47.5
																																	780	1	20	245.909	10
																																	781	2	20	230.352	11
																																	782	3	20	218.463	12
																																	783	4	20	209.678	13
																																	784	5	20	203.702	14
																																	785	6	20	200.48	15
																																	786	7	20	200.221	16
																																	787	8	20	203.5	17
																																	788	9	20	211.508	18
																																	789	10	20	226.654	19
																																	790	11	20	254.212	20
																																	791	12	20	307.804	21
																																	792	13	20	435.659	22
																																	793	14	20	1016.33	23
																																	794	15	20	225925	24
																																	795	16	20	216888	25
																																	796	17	20	208546	26
																																	797	18	20	200822	27
																																	798	19	20	193650	28
																																	799	20	20	186973	29
																																	800	21	20	180740	30
																																	801	22	20	174910	31
																																	802	23	20	169444	32
																																	803	24	20	164309	33
																																	804	25	20	159477	34
																																	805	26	20	154920	35
																																	806	27	20	150617	36
																																	807	28	20	146546	37
																																	808	29	20	142690	38
																																	809	30	20	139031	39
																																	810	31	20	135555	40
																																	811	32	20	132249	41
																																	812	33	20	129100	42
																																	813	34	20	126098	43
																																	814	35	20	123232	44
																																	815	36	20	120493	45
																																	816	37	20	117874	46
																																	817	38	20	115366	47
																																	818	39	20	112963	48
																																	819	40	20	110657	49
																																	820	41	20	108444	50
																																	821	1	21	237.624	10.5
																																	822	2	21	223.402	11.55
																																	823	3	21	212.844	12.6
																																	824	4	21	205.483	13.65
																																	825	5	21	201.151	14.7
																																	826	6	21	199.984	15.75
																																	827	7	21	202.516	16.8
																																	828	8	21	209.931	17.85
																																	829	9	21	224.704	18.9
																																	830	10	21	252.39	19.95
																																	831	11	21	307.804	21
																																	832	12	21	446.588	22.05
																																	833	13	21	1207.07	23.1
																																	834	14	21	224522	24.15
																																	835	15	21	215167	25.2
																																	836	16	21	206560	26.25
																																	837	17	21	198616	27.3
																																	838	18	21	191259	28.35
																																	839	19	21	184429	29.4
																																	840	20	21	178069	30.45
																																	841	21	21	172133	31.5
																																	842	22	21	166581	32.55
																																	843	23	21	161375	33.6
																																	844	24	21	156485	34.65
																																	845	25	21	151882	35.7
																																	846	26	21	147543	36.75
																																	847	27	21	143445	37.8
																																	848	28	21	139568	38.85
																																	849	29	21	135895	39.9
																																	850	30	21	132410	40.95
																																	851	31	21	129100	42
																																	852	32	21	125951	43.05
																																	853	33	21	122952	44.1
																																	854	34	21	120093	45.15
																																	855	35	21	117364	46.2
																																	856	36	21	114756	47.25
																																	857	37	21	112261	48.3
																																	858	38	21	109872	49.35
																																	859	39	21	107583	50.4
																																	860	40	21	105388	51.45
																																	861	41	21	103280	52.5
																																	862	1	22	230.352	11
																																	863	2	22	217.452	12.1
																																	864	3	22	208.264	13.2
																																	865	4	22	202.442	14.3
																																	866	5	22	199.999	15.4
																																	867	6	22	201.363	16.5
																																	868	7	22	207.622	17.6
																																	869	8	22	221.132	18.7
																																	870	9	22	247.262	19.8
																																	871	10	22	300.463	20.9
																																	872	11	22	435.659	22
																																	873	12	22	1207.07	23.1
																																	874	13	22	224058	24.2
																																	875	14	22	214316	25.3
																																	876	15	22	205386	26.4
																																	877	16	22	197171	27.5
																																	878	17	22	189588	28.6
																																	879	18	22	182566	29.7
																																	880	19	22	176046	30.8
																																	881	20	22	169975	31.9
																																	882	21	22	164309	33
																																	883	22	22	159009	34.1
																																	884	23	22	154040	35.2
																																	885	24	22	149372	36.3
																																	886	25	22	144979	37.4
																																	887	26	22	140836	38.5
																																	888	27	22	136924	39.6
																																	889	28	22	133224	40.7
																																	890	29	22	129718	41.8
																																	891	30	22	126392	42.9
																																	892	31	22	123232	44
																																	893	32	22	120226	45.1
																																	894	33	22	117364	46.2
																																	895	34	22	114634	47.3
																																	896	35	22	112029	48.4
																																	897	36	22	109539	49.5
																																	898	37	22	107158	50.6
																																	899	38	22	104878	51.7
																																	900	39	22	102693	52.8
																																	901	40	22	100597	53.9
																																	902	41	22	98585.5	55
																																	903	1	23	223.991	11.5
																																	904	2	23	212.424	12.65
																																	905	3	23	204.679	13.8
																																	906	4	23	200.574	14.95
																																	907	5	23	200.376	16.1
																																	908	6	23	204.993	17.25
																																	909	7	23	216.508	18.4
																																	910	8	23	239.719	19.55
																																	911	9	23	287.418	20.7
																																	912	10	23	406.731	21.85
																																	913	11	23	1016.33	23
																																	914	12	23	224522	24.15
																																	915	13	23	214316	25.3
																																	916	14	23	204998	26.45
																																	917	15	23	196457	27.6
																																	918	16	23	188598	28.75
																																	919	17	23	181345	29.9
																																	920	18	23	174628	31.05
																																	921	19	23	168391	32.2
																																	922	20	23	162585	33.35
																																	923	21	23	157165	34.5
																																	924	22	23	152095	35.65
																																	925	23	23	147342	36.8
																																	926	24	23	142878	37.95
																																	927	25	23	138675	39.1
																																	928	26	23	134713	40.25
																																	929	27	23	130971	41.4
																																	930	28	23	127431	42.55
																																	931	29	23	124078	43.7
																																	932	30	23	120896	44.85
																																	933	31	23	117874	46
																																	934	32	23	114999	47.15
																																	935	33	23	112261	48.3
																																	936	34	23	109650	49.45
																																	937	35	23	107158	50.6
																																	938	36	23	104777	51.75
																																	939	37	23	102499	52.9
																																	940	38	23	100318	54.05
																																	941	39	23	98228.3	55.2
																																	942	40	23	96223.7	56.35
																																	943	41	23	94299.2	57.5
